# Supplementary material for: An Iterative, Participatory Approach to Developing a Neighborhood-Level Indicator System of Health and Wellbeing
Source: Int J Environ Res Public Health. 2023 Jan 13;20(2):1456. doi: 10.3390/ijerph20021456 (PMC9859574; doi:10.3390/ijerph20021456)
Supplement: Supplementary file 1 [file ijerph-20-01456-s001.zip]

Archive with 1 entries (1 files):
- ijerph-2152712-supplementary.pdf
